# Supplementary material for: The Cystic Fibrosis Transmembrane Conductance Regulator Gene (CFTR) Is under Post-Transcriptional Control of microRNAs: Analysis of the Effects of agomiRNAs Mimicking miR-145-5p, miR-101-3p, and miR-335-5p
Source: Noncoding RNA. 2023 Apr 18;9(2):29. doi: 10.3390/ncrna9020029 (PMC10146138; doi:10.3390/ncrna9020029)
Supplement: Supplementary file 1 [file ncrna-09-00029-s001.zip]

Archive with 1 entries (1 files):
- ncrna-2296740-supplementary.pdf
